# Supplementary material for: Characterizing early drug resistance-related events using geometric ensembles from HIV protease dynamics
Source: Sci Rep. 2018 Dec 18;8:17938. doi: 10.1038/s41598-018-36041-8 (PMC6298995; doi:10.1038/s41598-018-36041-8)
Supplement: Supplementary file 1 — Supplementary File [file 41598_2018_36041_MOESM1_ESM.txt]

\relax 
\providecommand\hyper@newdestlabel[2]{}
\providecommand\HyperFirstAtBeginDocument{\AtBeginDocument}
\HyperFirstAtBeginDocument{\ifx\hyper@anchor\@undefined
\global\let\oldcontentsline\contentsline
\gdef\contentsline#1#2#3#4{\oldcontentsline{#1}{#2}{#3}}
\global\let\oldnewlabel\newlabel
\gdef\newlabel#1#2{\newlabelxx{#1}#2}
\gdef\newlabelxx#1#2#3#4#5#6{\oldnewlabel{#1}{{#2}{#3}}}
\AtEndDocument{\ifx\hyper@anchor\@undefined
\let\contentsline\oldcontentsline
\let\newlabel\oldnewlabel
\fi}
\fi}
\global\let\hyper@last\relax 
\gdef\HyperFirstAtBeginDocument#1{#1}
\providecommand\HyField@AuxAddToFields[1]{}
\providecommand\HyField@AuxAddToCoFields[2]{}
\bibstyle{naturemag-doi}
\citation{Riemenschneider2016a}
\citation{Cai2014}
\citation{Doekes2017}
\citation{Liu2006}
\citation{Weber2015,Drag2010}
\citation{Prashar2015}
\citation{Fun2012}
\citation{Weber2009,Nalam2008}
\citation{Rhee2015}
\citation{Wallis2014}
\citation{Yu2013}
\citation{Toor2011,Jenwitheesuk2005}
\citation{Mao2011}
\citation{Jenwitheesuk2005,Antunes2014}
\citation{Cao2005}
\citation{StanfordHIVdb2014}
\citation{SheikAmamuddy2017}
\citation{Sali1995a}
\citation{USFoodandDrugAdministration2009}
\select@language{english}
\@writefile{toc}{\select@language{english}}
\@writefile{lof}{\select@language{english}}
\@writefile{lot}{\select@language{english}}
\citation{Ozen2011}
\citation{Liu2016a}
\citation{Bernardi2014,Batista2011}
\citation{Chipot2014}
\citation{Cournia2017,Id2018}
\citation{Barabasi2016}
\citation{VanDerSpoel2005,Feyfant2007,Trott2009}
\citation{Horvath2011}
\citation{Freeman1993}
\citation{Brown2017d,Brown2017a}
\citation{Petsko2011,HouTingjunLiNan2013}
\citation{Horvath2011,Chatterjee2017}
\citation{Hu2007,Xue2014,Piovesan2016,Brown2017,Brown2017a}
\citation{Penkler2018a}
\citation{Brown2017}
\citation{Horvath2011}
\citation{Kwak2017}
\@writefile{lof}{\contentsline {figure}{\numberline {1}{\ignorespaces Functional regions within HIV protease. Grey spheres depict the residues constituting the binding cavity.\relax }}{3}{figure.caption.1}}
\providecommand*\caption@xref[2]{\@setref\relax\@undefined{#1}}
\newlabel{fig:figure1}{{1}{3}{Functional regions within HIV protease. Grey spheres depict the residues constituting the binding cavity.\relax }{figure.caption.1}{}}
\@writefile{lof}{\contentsline {figure}{\numberline {2}{\ignorespaces Experimental work-flow for the distance-based network construction and analysis from MD trajectories.\relax }}{4}{figure.caption.2}}
\newlabel{fig:figure2}{{2}{4}{Experimental work-flow for the distance-based network construction and analysis from MD trajectories.\relax }{figure.caption.2}{}}
\citation{Goldfarb2015}
\citation{Weber2009}
\citation{Ohtaka2003,Louis2011a}
\citation{Logsdon2004,Martin2005a}
\citation{Weber2015}
\citation{Barabasi1999}
\@writefile{lof}{\contentsline {figure}{\numberline {3}{\ignorespaces Distributions of $R_g$ values for protease inihibitor complexes containing ATV (A), DRV (B), FPV (C), IDV (D), LPV (E), NFV (F), SQV (G) and TPV (H). Resistant ensembles are shaded in red while susceptible ensembles are in grey.\relax }}{5}{figure.caption.3}}
\newlabel{fig:figure3}{{3}{5}{Distributions of $R_g$ values for protease inihibitor complexes containing ATV (A), DRV (B), FPV (C), IDV (D), LPV (E), NFV (F), SQV (G) and TPV (H). Resistant ensembles are shaded in red while susceptible ensembles are in grey.\relax }{figure.caption.3}{}}
\citation{Wensing2017}
\citation{Hornak2006}
\@writefile{lof}{\contentsline {figure}{\numberline {4}{\ignorespaces Normalized degree centralities of significantly larger \textbf  {{\color  {red} (red lines)}} and smaller \textbf  {(black lines)} distances observed in resistant ensembles for 8 FDA-approved protease inhibitor complexes, namely ATV \textbf  {(a)}, DRV \textbf  {(b)}, FPV \textbf  {(c)}, IDV \textbf  {(d)}, LPV \textbf  {(e)}, NFV \textbf  {(f)}, SQV \textbf  {(g)} and TPV \textbf  {(h)}. The top 5 residue positions with the highest connectivities are labelled at the peaks in each graph. Inserted underneath are the functional protease residues depicted as colored dots, namely the fulcrum {\color  {red} (red)}, the elbow {\color  {blue} (blue)}, the flap {\color  {yellow} (yellow)}, the cantilever {\color  {orange} (orange)}, the interface {\color  {cyan} (cyan)} and the binding cavity residues {\color  {gray} (grey)}.\relax }}{7}{figure.caption.4}}
\newlabel{fig:figure4}{{4}{7}{Normalized degree centralities of significantly larger \textbf {{\color {red} (red lines)}} and smaller \textbf {(black lines)} distances observed in resistant ensembles for 8 FDA-approved protease inhibitor complexes, namely ATV \textbf {(a)}, DRV \textbf {(b)}, FPV \textbf {(c)}, IDV \textbf {(d)}, LPV \textbf {(e)}, NFV \textbf {(f)}, SQV \textbf {(g)} and TPV \textbf {(h)}. The top 5 residue positions with the highest connectivities are labelled at the peaks in each graph. Inserted underneath are the functional protease residues depicted as colored dots, namely the fulcrum {\color {red} (red)}, the elbow {\color {blue} (blue)}, the flap {\color {yellow} (yellow)}, the cantilever {\color {orange} (orange)}, the interface {\color {cyan} (cyan)} and the binding cavity residues {\color {gray} (grey)}.\relax }{figure.caption.4}{}}
\citation{Meng2016}
\@writefile{lof}{\contentsline {figure}{\numberline {5}{\ignorespaces Mapping of the edges for top-ranked degree centralities onto HIV 3D protease structures for the significantly larger (left) and smaller (right) distances observed in resistant ensembles for 8 FDA-approved protease inhibitor complexes, namely ATV \textbf  {(A)}, DRV \textbf  {(b)}, FPV \textbf  {(c)}, IDV \textbf  {(d)}, LPV \textbf  {(e)}, NFV \textbf  {(f)}, SQV \textbf  {(g)} and TPV \textbf  {(h)}.\relax }}{8}{figure.caption.5}}
\newlabel{fig:figure5}{{5}{8}{Mapping of the edges for top-ranked degree centralities onto HIV 3D protease structures for the significantly larger (left) and smaller (right) distances observed in resistant ensembles for 8 FDA-approved protease inhibitor complexes, namely ATV \textbf {(A)}, DRV \textbf {(b)}, FPV \textbf {(c)}, IDV \textbf {(d)}, LPV \textbf {(e)}, NFV \textbf {(f)}, SQV \textbf {(g)} and TPV \textbf {(h)}.\relax }{figure.caption.5}{}}
\citation{Horvath2011}
\citation{Ponzoni2018}
\citation{StanfordHIVdb2014}
\citation{SheikAmamuddy2017}
\citation{Hedlin2014}
\citation{McKinney2010}
\citation{Hunter2007}
\citation{Shen2010}
\citation{King2012}
\citation{kovalevsky2006}
\citation{Liu2005}
\citation{Muzammil2007}
\citation{King2012}
\citation{Tie2007}
\citation{Wang2011}
\@writefile{lof}{\contentsline {figure}{\numberline {6}{\ignorespaces Heat map of residue positions with significantly larger $C_\alpha $ angles in the resistant ensemble for each PI. The hierarchical cluster tree is displayed on the left. The first replicate is at the left and the second replicate is at the right.\relax }}{9}{figure.caption.6}}
\newlabel{fig:figure6}{{6}{9}{Heat map of residue positions with significantly larger $C_\alpha $ angles in the resistant ensemble for each PI. The hierarchical cluster tree is displayed on the left. The first replicate is at the left and the second replicate is at the right.\relax }{figure.caption.6}{}}
\@writefile{lof}{\contentsline {figure}{\numberline {7}{\ignorespaces Heat map of residue positions with significantly smaller $C_\alpha $ angles in the resistant ensemble for each PI. The hierarchical cluster tree is displayed on the left. The first replicate is at the left and the second replicate is at the right.\relax }}{9}{figure.caption.7}}
\newlabel{fig:figure7}{{7}{9}{Heat map of residue positions with significantly smaller $C_\alpha $ angles in the resistant ensemble for each PI. The hierarchical cluster tree is displayed on the left. The first replicate is at the left and the second replicate is at the right.\relax }{figure.caption.7}{}}
\citation{Trott2009}
\citation{Bakan2011}
\citation{Dolinsky2004}
\citation{Morris2009}
\citation{SousadaSilva2012}
\citation{Pedretti2003}
\citation{Abraham2015a}
\citation{Tange2011}
\citation{McGibbon2015}
\citation{VanDerWalt2011}
\citation{Hagberg2008}
\citation{Nguyen2017}
\bibdata{library.bib}
\bibcite{Riemenschneider2016a}{1}
\bibcite{Cai2014}{2}
\bibcite{Doekes2017}{3}
\bibcite{Liu2006}{4}
\bibcite{Weber2015}{5}
\@writefile{toc}{\contentsline {section}{\hspace  *{-\tocsep }References}{10}{figure.caption.7}}
\bibcite{Drag2010}{6}
\bibcite{Prashar2015}{7}
\bibcite{Fun2012}{8}
\bibcite{Weber2009}{9}
\bibcite{Nalam2008}{10}
\bibcite{Rhee2015}{11}
\bibcite{Wallis2014}{12}
\bibcite{Yu2013}{13}
\bibcite{Toor2011}{14}
\bibcite{Jenwitheesuk2005}{15}
\bibcite{Mao2011}{16}
\bibcite{Antunes2014}{17}
\bibcite{Cao2005}{18}
\bibcite{StanfordHIVdb2014}{19}
\bibcite{SheikAmamuddy2017}{20}
\bibcite{Sali1995a}{21}
\bibcite{USFoodandDrugAdministration2009}{22}
\bibcite{Ozen2011}{23}
\bibcite{Liu2016a}{24}
\bibcite{Bernardi2014}{25}
\bibcite{Batista2011}{26}
\bibcite{Chipot2014}{27}
\bibcite{Cournia2017}{28}
\bibcite{Id2018}{29}
\bibcite{Barabasi2016}{30}
\bibcite{VanDerSpoel2005}{31}
\bibcite{Feyfant2007}{32}
\bibcite{Trott2009}{33}
\bibcite{Horvath2011}{34}
\bibcite{Freeman1993}{35}
\bibcite{Brown2017d}{36}
\bibcite{Brown2017a}{37}
\bibcite{Petsko2011}{38}
\bibcite{HouTingjunLiNan2013}{39}
\bibcite{Chatterjee2017}{40}
\bibcite{Hu2007}{41}
\bibcite{Xue2014}{42}
\bibcite{Piovesan2016}{43}
\bibcite{Brown2017}{44}
\bibcite{Penkler2018a}{45}
\bibcite{Kwak2017}{46}
\bibcite{Goldfarb2015}{47}
\bibcite{Ohtaka2003}{48}
\bibcite{Louis2011a}{49}
\bibcite{Logsdon2004}{50}
\bibcite{Martin2005a}{51}
\bibcite{Barabasi1999}{52}
\bibcite{Wensing2017}{53}
\bibcite{Hornak2006}{54}
\bibcite{Meng2016}{55}
\bibcite{Ponzoni2018}{56}
\bibcite{Hedlin2014}{57}
\bibcite{McKinney2010}{58}
\bibcite{Hunter2007}{59}
\bibcite{Shen2010}{60}
\bibcite{King2012}{61}
\bibcite{kovalevsky2006}{62}
\bibcite{Liu2005}{63}
\bibcite{Muzammil2007}{64}
\bibcite{Tie2007}{65}
\bibcite{Wang2011}{66}
\bibcite{Bakan2011}{67}
\bibcite{Dolinsky2004}{68}
\bibcite{Morris2009}{69}
\bibcite{SousadaSilva2012}{70}
\bibcite{Pedretti2003}{71}
\bibcite{Abraham2015a}{72}
\bibcite{Tange2011}{73}
\bibcite{McGibbon2015}{74}
\bibcite{VanDerWalt2011}{75}
\bibcite{Hagberg2008}{76}
\bibcite{Nguyen2017}{77}
\newlabel{LastPage}{{}{14}{}{page.14}{}}
\xdef\lastpage@lastpage{14}
\xdef\lastpage@lastpageHy{14}
\ttl@finishall
